# Supplementary material for: Sensitivity and Specificity of Qualitative Visual Field Tests for Screening Visual Hemifield Deficits in Right-Brain-Damaged Stroke Patients
Source: Brain Sci. 2024 Feb 29;14(3):235. doi: 10.3390/brainsci14030235 (PMC10969102; doi:10.3390/brainsci14030235)
Supplement: Supplementary file 1 [file brainsci-14-00235-s001.zip]

Archive with 2 entries (2 files):
- De Luca et al Brain Sci 2024 Scoresheet for qualitative visual field tests.pdf
- De Luca et al Brain Sci 2024 Supplementary Materials.pdf
